# Supplementary material for: Description of Pegethrix niliensis sp. nov., a Novel Cyanobacterium from the Nile River Basin, Egypt: A Polyphasic Analysis and Comparative Study of Related Genera in the Oculatellales Order
Source: Toxins (Basel). 2024 Oct 21;16(10):451. doi: 10.3390/toxins16100451 (PMC11510932; doi:10.3390/toxins16100451)
Supplement: Supplementary file 1 [file toxins-16-00451-s001.zip]

Archive with 1 entries (1 files):
- toxins-3241842-supplementary.xls
