# Supplementary material for: Description of Pegethrix niliensis sp. nov., a Novel Cyanobacterium from the Nile River Basin, Egypt: A Polyphasic Analysis and Comparative Study of Related Genera in the Oculatellales Order
Source: Toxins (Basel). 2024 Oct 21;16(10):451. doi: 10.3390/toxins16100451 (PMC11510932; doi:10.3390/toxins16100451)
Supplement: Supplementary file 1 [file toxins-16-00451-s001.zip › toxins-3241842-supplementary.xls]

## Sheet: MatrixOutput
			1	2	3	4	5	6	7	8	9	10	11	12	13	14	15	16	17	18	19	20	21	22	23	24	25	26	27	28	29	30	31	32	33	34	35	36	37	38	39	40	41	42	43	44	45	46
1	Pegethrix	KY078767PegethrixindistinctaGSETBC07GB
2	Pegethrix	KY078766PegethrixindistinctaGSETBDMK107G	100
3	Pegethrix	KY078765PegethrixindistinctaGSETBCMK07GA	99.8926	99.8926
4	Pegethrix	KY078764PegethrixconvolutaGSEPSEMK2207D	99.8926	99.8926	99.7851
5	Pegethrix	KY078763PegethrixconvolutaGSEPSEMK3807D	99.8926	99.8926	99.7851	100
6	Pegethrix	AY493573LeptolyngbyafrigidaANTLMA	99.8926	99.8926	99.785	99.785	99.785
7	Pegethrix	DQ181678UnculturedcyanobacteriumRJ010	97.2589	97.2589	97.1473	97.1473	97.1473	97.3717
8	Pegethrix	HQ132937PolivaceaLeptolyngbyaschmidleiGSEPSE4615A	98.8088	98.8088	98.6997	98.6997	98.6997	98.9184	96.5884
9	Pegethrix	HM01868811162PegethrixolivaceaGSEPSEMK4615A	98.6997	98.6997	98.5904	98.5904	98.5904	98.8095	96.4759	99.8926
10	Pegethrix	KY07876911163PegethrixbostrychoidesGSETBDMK415BtIletAlas	98.4815	98.4815	98.3719	98.3719	98.3719	98.5917	95.9083	98.8093	98.7002
11	Pegethrix	KY0787681PegethrixbostrychoidesGSEPSEMK4715B	98.4815	98.4815	98.3719	98.3719	98.3719	98.5917	95.9083	98.8093	98.7002	100
12	Pegethrix	MT176728PegethrixatlanticaBACA0077	98.3717	98.3717	98.262	98.262	98.262	98.4821	96.0255	98.045	97.935	98.1541	98.1541
13	Pegethrix	FR798935Leptolyngbya1T12c	98.3693	98.3693	98.2594	98.2594	98.2594	98.4799	96.1378	98.0421	97.9319	98.5896	98.5896	98.9195
14	Pegethrix	ON818998PegethrixsichuanicaCCNU0013	98.5883	98.5883	98.4787	98.4787	98.4787	98.6985	96.3628	98.2616	98.1517	97.9261	97.9261	98.5891	99.2439
15	Pegethrix	OP410738PegethrixsichuanicaCCNU0013	98.5883	98.5883	98.4787	98.4787	98.4787	98.6985	96.3628	98.2616	98.1517	97.9261	97.9261	98.5891	99.2439	100
16	Pegethrix	FR667505UnculturedbacteriumGBe032	98.2639	98.2639	98.3735	98.1541	98.1541	98.1531	95.906	97.6015	97.4908	97.8216	97.8216	97.3756	98.3684	98.3705	98.3705
17	Pegethrix	FR667531UnculturedbacteriumGBe058	98.1531	98.1531	98.263	98.0432	98.0432	98.0421	95.7901	97.4894	97.3784	97.7099	97.7099	97.3741	98.3675	98.481	98.481	99.8926
18	Pegethrix	FR798933LeptolyngbyaVP307	97.0492	97.0492	97.1604	96.9378	96.9378	96.9361	94.7647	96.8228	96.711	96.4883	96.4883	97.0404	96.5881	96.6998	96.6998	96.9368	96.8234
19	Pegethrix	OP824377PegethrixFACHB3566	96.9321	96.9321	97.0437	96.8204	96.8204	97.0453	94.8815	96.4857	96.3734	96.7085	96.7085	96.927	97.4866	97.0427	97.0427	97.6002	97.5989	98.1514
20	Pegethrix	OR815386PegethrixqiandaoensisWZU0719	96.7091	96.7091	96.821	96.5971	96.5971	96.711	94.6526	97.1514	97.0398	97.2694	97.2694	96.6011	96.7123	96.3769	96.3769	96.8199	96.9334	96.8133	97.3745
21	Pegethrix	PP084669PegethrixqiandaoensisWZU0723	96.7091	96.7091	96.821	96.5971	96.5971	96.711	94.6526	97.1514	97.0398	97.2694	97.2694	96.6011	96.7123	96.3769	96.3769	96.8199	96.9334	96.8133	97.3745	100
22	Pegethrix	MH666139LeptolyngbyaWR9	95.2239	95.2239	95.3383	95.1095	95.1095	95.2266	92.7666	95.2239	95.1095	96.2523	96.2523	95.908	96.1329	95.3274	95.3274	95.5689	95.5664	95.6851	96.3686	97.0326	97.0326
23	Pegethrix	P. niliensis NILCB16	95.9134	95.9134	96.0266	95.8001	95.8001	96.0289	94.0601	95.9143	95.801	96.1389	96.1389	95.9074	96.4752	96.0253	96.0253	96.5914	96.5896	96.1448	97.6028	97.2571	97.2571	97.4771
24	Unknown	JQ769597UnculturedbacteriumTG87	95.4566	95.4566	95.5704	95.3425	95.3425	95.5729	94.0542	95.1095	94.9948	95.2239	95.2239	95.1067	95.2213	95.3346	95.3346	95.2223	95.105	95.7922	95.8001	95.6818	95.6818	96.0166	97.487
25	Unknown	HM224444UnculturedLeptolyngbyaDOL111	95.1057	95.1057	95.2202	94.9909	94.9909	95.2229	93.6935	94.7562	94.6409	94.8761	94.8761	95.1029	95.2175	95.4515	95.4515	95.2186	95.2223	95.2138	95.6784	96.0297	96.0297	96.2402	97.5934	99.2441
26	Unknown	PP849332OculatellalescyanobacteriumEsc610	96.3528	96.3528	96.2397	96.2397	96.2397	96.3549	94.2813	95.7913	95.6775	95.5536	95.5536	96.0161	96.0205	96.246	96.246	95.5571	95.4402	96.2331	96.0197	96.236	96.236	96.7975	97.3725	97.4878	97.1496
27	Unknown	PP849331OculatellalescyanobacteriumEsc81	96.3528	96.3528	96.2397	96.2397	96.2397	96.3549	94.2813	95.7913	95.6775	95.5536	95.5536	96.0161	96.0205	96.246	96.246	95.5571	95.4402	96.2331	96.0197	96.236	96.236	96.7975	97.3725	97.4878	97.1496	100
28	Cartusia	KJ939103CartusiafontanaKOVACIK19991	96.3556	96.3556	96.4685	96.2426	96.2426	96.3577	94.5153	96.2476	96.1346	95.6721	95.6721	96.1332	96.1324	96.4697	96.4697	96.2355	96.1199	96.35	96.4697	96.5786	96.5786	96.5722	97.5944	96.9368	96.931	98.7026	98.7026
29	Cartusia	ON306364CartusiaZJJ02	95.4316	95.4316	95.5461	95.3169	95.3169	95.4341	93.3291	95.3284	95.2138	94.7443	94.7443	95.2057	95.3277	95.4412	95.4412	95.4361	95.3188	95.5511	95.9057	95.429	95.429	96.2468	96.8144	96.9281	96.8109	97.2611	97.2611	97.5939
30	Cartusia	ON306365CartusiaZJJ03	95.4316	95.4316	95.5461	95.3169	95.3169	95.4341	93.3291	95.3284	95.2138	94.7443	94.7443	95.2057	95.3277	95.4412	95.4412	95.4361	95.3188	95.5511	95.9057	95.429	95.429	96.2468	96.8144	96.9281	96.8109	97.2611	97.2611	97.5939	100
31	Unknown	JQ769647UnculturedbacteriumYB21	95.5596	95.5596	95.6736	95.6736	95.6736	95.562	93.8154	95.6678	95.5536	94.8695	94.8695	95.0956	95.2159	95.4438	95.4438	95.5589	95.4422	96.1264	96.0214	96.6887	96.6887	96.2355	97.5957	97.0453	96.9287	98.2619	98.2619	98.3717	96.92	96.92
32	"Elainella"	OP410740ElainellaCCNU0012	95.2223	95.2223	95.3366	95.3366	95.3366	95.2249	93.4721	95.1012	94.9863	95.2159	95.2159	94.7543	95.4402	95.2121	95.2121	95.5564	95.4396	96.1286	96.0191	96.1281	96.1281	96.1183	97.1492	97.377	96.8144	97.7081	97.7081	97.379	95.7874	95.7874	98.7009
33	Maricoleus	OL6499MaricoleusWZU002	95.4386	95.4386	95.553	95.3241	95.3241	95.4412	93.5717	94.9739	94.8586	94.8735	94.8735	95.3277	95.2152	95.4422	95.4422	95.2078	95.3251	95.2105	95.5546	96.6993	96.6993	96.4685	96.8067	96.3645	96.708	97.0281	97.0281	97.1429	96.6913	96.6913	97.5921	96.9276
34	Elainella	NR177042ElainellasaxicolaE1	95.9066	95.9066	96.02	95.793	95.793	95.9089	93.8167	95.2186	95.1039	95.7874	95.7874	95.2159	95.7851	95.558	95.558	95.786	95.6696	95.6736	96.2468	95.6769	95.6769	95.8957	96.3686	97.0447	96.4796	97.1492	97.1492	96.9293	96.3549	96.3549	96.5907	97.5989	96.5858
35	Elainella	MG831206ElainellasaxicolaE8	95.9066	95.9066	96.02	95.793	95.793	95.9089	93.8167	95.2186	95.1039	95.7874	95.7874	95.2159	95.7851	95.558	95.558	95.786	95.6696	95.6736	96.2468	95.6769	95.6769	95.8957	96.3686	97.0447	96.4796	97.1492	97.1492	96.9293	96.3549	96.3549	96.5907	97.5989	96.5858	100
36	Elainella	MG831205ElainellasaxicolaE1	95.9066	95.9066	96.02	95.793	95.793	95.9089	93.8167	95.2186	95.1039	95.7874	95.7874	95.2159	95.7851	95.558	95.558	95.786	95.6696	95.6736	96.2468	95.6769	95.6769	95.8957	96.3686	97.0447	96.4796	97.1492	97.1492	96.9293	96.3549	96.3549	96.5907	97.5989	96.5858	100	100
37	Elainella	ON133563LeptolyngbyaBEA1275B	95.4473	95.4473	95.5614	95.333	95.333	95.4499	93.5842	94.9835	94.8684	95.3268	95.3268	94.7514	95.3241	95.0956	95.0956	95.3251	95.2078	95.5605	95.7898	95.898	95.898	95.8902	96.3638	97.0408	96.4749	97.1455	97.1455	96.4778	95.898	95.898	97.0414	98.0425	97.0371	99.3523	99.3523	99.3523
38	Unknown	KP835533LeptolyngbyaCENA129	94.9924	94.9924	95.1071	94.8775	94.8775	95.1098	93.111	94.5269	94.4113	94.7695	94.7695	94.9962	95.2243	94.9828	94.9828	94.9828	94.8648	94.8706	95.5639	95.9097	95.9097	96.1264	96.812	96.8193	96.9287	96.8109	96.8109	96.8133	96.576	96.576	96.8109	96.8175	96.9259	97.7143	97.7143	97.7143	97.7113
39	Unknown	EF088337LeptolyngbyaCENA112	95.105	95.105	95.2196	94.9902	94.9902	95.2223	92.8863	95.0984	94.9835	94.9846	94.9846	94.7514	94.9874	95.2159	95.2159	94.6466	94.5281	95.333	95.1098	95.0967	95.0967	95.8939	95.3241	95.6793	95.3294	96.4697	96.4697	96.131	95.7747	95.7747	96.4798	96.2526	95.3198	96.3592	96.3592	96.3592	96.1391	96.3544
40	Drouetiella	AY493575Drouetiella1LeptolyngbyafrigidaANTL522	94.5374	94.5374	94.6526	94.422	94.422	94.6556	94.0694	94.6454	94.53	93.9533	93.9533	94.066	94.2968	94.5269	94.5269	94.8728	94.7547	94.7595	94.8876	95.2226	95.2226	94.0546	95.4683	94.7817	94.6579	95.4508	95.4508	95.3412	94.1755	94.1755	95.4518	94.9991	94.8728	94.4307	94.4307	94.4307	94.8883	94.7699	94.1551
41	Drouetiella	HM018689DrouetiellahepaticaUher20002452	94.5362	94.5362	94.6515	94.4208	94.4208	94.6545	94.0682	94.53	94.4145	93.7218	93.7218	93.9498	94.1809	94.4113	94.4113	94.8717	94.7536	94.6443	95.0001	95.1081	95.1081	93.9382	95.5801	94.6669	94.5428	95.4499	95.4499	95.5664	94.4038	94.4038	95.9043	95.227	95.1015	94.5459	94.5459	94.5459	94.8894	95.1119	94.041	99.4621
42	Drouetiella	ON897677DrouetiellaramosaSYKOAC01309	94.8764	94.8764	94.9913	94.7614	94.7614	94.9941	94.1784	94.4101	94.2943	94.9846	94.9846	93.8286	94.6443	94.4145	94.4145	95.1033	94.9856	94.1796	95.1174	94.8746	94.8746	93.9416	95.2434	94.6628	94.0762	94.998	94.998	94.5374	93.5993	93.5993	94.7706	95.2243	94.2947	95.228	95.228	95.228	95.4553	94.0766	93.9291	98.7023	98.5938
43	Drouetiella	HM018690DrouetiellaluridaLukesova19866	94.2968	94.2968	94.4125	94.1809	94.1809	94.4157	93.6029	93.8335	93.7169	93.9403	93.9403	93.9464	94.6443	94.4145	94.4145	94.6405	94.5219	93.7111	94.3113	94.296	94.296	94.5122	95.8054	94.5428	94.4181	95.4553	95.4553	94.9973	94.0652	94.0652	95.1091	94.8768	94.52	94.7658	94.7658	94.7658	94.8728	94.4173	94.3834	97.8221	97.7125	97.9335
44	Drouetiella	ON897679DrouetiellaluridaKPABG4163	94.2968	94.2968	94.4125	94.1809	94.1809	94.4157	93.7183	93.8335	93.7169	93.9403	93.9403	93.9464	94.53	94.3	94.3	94.6405	94.5219	93.7111	94.4256	94.4105	94.4105	94.5122	95.9177	94.6568	94.5324	95.5683	95.5683	95.1108	94.18	94.18	95.2226	94.9906	94.6344	94.8797	94.8797	94.8797	94.9867	94.5316	94.2683	97.9319	97.8225	98.0432	99.8926
45	Drouetiella	ON897680DrouetiellaluridaKPABG41662	94.4157	94.4157	94.5312	94.3	94.3	94.4189	93.7218	93.837	93.7205	93.4796	93.4796	93.9498	93.9485	94.1796	94.1796	94.1755	94.0559	93.9464	93.8444	94.1846	94.1846	94.2781	95.3484	94.6598	94.5355	95.7925	95.7925	95.4553	94.2915	94.2915	95.3333	94.8797	94.8681	94.6549	94.6549	94.6549	94.7618	94.6488	94.1472	98.0428	97.9335	97.4902	99.3535	99.4615
46	Drouetiella	KY078770DrouetiellafasciculataGSEPSEMK2907A	93.7156	93.7156	93.8321	93.5988	93.5988	93.8357	93.1174	94.0703	93.9541	93.8238	93.8238	93.4871	94.1817	93.9507	93.9507	93.8299	93.7097	93.8238	94.1866	94.4006	94.4006	94.2866	95.1164	94.7695	94.4145	95.6908	95.6908	95.0086	94.53	94.53	95.4534	95.4508	94.2781	94.8706	94.8706	94.8706	95.3277	94.5219	95.3162	96.6968	96.4739	96.5877	96.4705	96.4705	95.9034
47	Drouetiella	OP5778511DrouetiellaepilithicaACKU670	93.5965	93.5965	93.7133	93.4796	93.4796	93.7169	92.7609	93.8357	93.7192	93.5878	93.5878	93.3677	94.0635	93.8321	93.8321	93.5943	93.4735	93.5878	93.9524	94.05	94.05	94.0521	95.3412	94.422	94.0648	95.5757	95.5757	94.8923	94.2968	94.2968	95.1088	95.106	94.1597	94.7536	94.7536	94.7536	94.9761	94.4042	94.9693	96.5869	96.364	96.4778	96.7018	96.7018	96.1375	98.8097

## Sheet: Caption
Table. Estimates of Evolutionary Divergence between Sequences
The number of base substitutions per site from between sequences are shown. Analyses were conducted using the Maximum Composite Likelihood model [1]. This analysis involved 47 nucleotide sequences. All positions containing gaps and missing data were eliminated (complete deletion option). There were a total of 932 positions in the final dataset. Evolutionary analyses were conducted in MEGA11 [2]
1. Tamura K., Nei M., and Kumar S. (2004). Prospects for inferring very large phylogenies by using the neighbor-joining method. Proceedings of the National Academy of Sciences (USA) 101:11030-11035.
2. Tamura K., Stecher G., and Kumar S. (2021). MEGA 11: Molecular Evolutionary Genetics Analysis Version 11. Molecular Biology and Evolution https://doi.org/10.1093/molbev/msab120.
Disclaimer: Although utmost care has been taken to ensure the correctness of the caption, the caption text is provided "as is" without any warranty of any kind. Authors advise the user to carefully check the caption prior to its use for any purpose and report any errors or problems to the authors immediately (www.megasoftware.net). In no event shall the authors and their employers be liable for a…
